# Supplementary material for: Limits of patient isolation measures to control extended-spectrum beta-lactamase–producing Enterobacteriaceae: model-based analysis of clinical data in a pediatric ward
Source: BMC Infect Dis. 2013 Apr 24;13:187. doi: 10.1186/1471-2334-13-187 (PMC3640926; doi:10.1186/1471-2334-13-187)
Supplement: Additional file 2 — R code implementing the model and verification of the estimation method on simulated data. [file 1471-2334-13-187-S2.zip]

Archive with 12 entries (9 files):
- ESM2/
- ESM2/.Rhistory
- ESM2/create_isolmodel.R
- ESM2/isolmodel.c
- ESM2/main.R
- ESM2/profile_loglike.R
- ESM2/profiles_imperfect_sensitivity.pdf
- ESM2/profiles_perfect_sensitivity.pdf
- ESM2/readme.docx
- __MACOSX/
- __MACOSX/ESM2/
- __MACOSX/ESM2/._readme.docx
